# Supplementary material for: Comparative genomics of five Valsa species gives insights on their pathogenicity evolution
Source: G3 (Bethesda). 2022 Dec 1;13(2):jkac312. doi: 10.1093/g3journal/jkac312 (PMC9911072; doi:10.1093/g3journal/jkac312)
Supplement: jkac312_Supplementary_Data [file jkac312_supplementary_data.zip › Supplementary_Table_1_G3-2022-403750.xlsx]

## Sheet: Sheet1
	SM clusters	Predict effector	CAZyMes	Secreted CAZyMes	Secreted	Others
Valsa mali	127	79	400	254	754	9604
Valsa persoonii	107	60	391	224	663	8851
Valsa malicola	114	75	414	237	695	9313
Valsa pyri	114	65	374	262	738	9302
Valsa sordida	100	69	386	257	679	8608
Botryosphaeria dothidea	70	145	423	432	995	11945
Botryosphaeria kuwatsukai	63	132	406	414	930	10927
Magnaporthe oryzae	53	428	390	348	1334	10202
Neurospora crassa	19	107	297	206	750	9434
Neonectria ditissima	43	113	489	301	845	10894
