# Supplementary material for: Comparative genomics of five Valsa species gives insights on their pathogenicity evolution
Source: G3 (Bethesda). 2022 Dec 1;13(2):jkac312. doi: 10.1093/g3journal/jkac312 (PMC9911072; doi:10.1093/g3journal/jkac312)
Supplement: jkac312_Supplementary_Data [file jkac312_supplementary_data.zip › Supplementary_Table_3_G3-2022-403750.xlsx]

## Sheet: Sheet1
	In genes		In SM clusters
	Number	Length(kb)	Number	Length(kb)
Valsa mali	111	67.1	40	648.2
Valsa pyri	74	26.2	1	4.1
Valsa malicola	98	53.1	19	113.3
Valsa sordida	50	19.1	6	36
Valsa persoonii	59	23	3	23
