# Supplementary material for: Comparative genomics of five Valsa species gives insights on their pathogenicity evolution
Source: G3 (Bethesda). 2022 Dec 1;13(2):jkac312. doi: 10.1093/g3journal/jkac312 (PMC9911072; doi:10.1093/g3journal/jkac312)
Supplement: jkac312_Supplementary_Data [file jkac312_supplementary_data.zip › Supplementary_Table_4_G3-2022-403750.xlsx]

## Sheet: Sheet1
	SM localization	Pfam	PHI	Secreted	Total
Valsa mali	254(7.25E-05)	188	121	62	974
Valsa pyri	127(0.5203)	91	66	41	738
Valsa malicola	196(6.4E-04)	234	159	67	969
Valsa sordida	157(3.48E-06)	147	117	50	705
Valsa persoonii	248(1.60E-10)	280	175	97	995
