# Supplementary material for: Comparative genomics of five Valsa species gives insights on their pathogenicity evolution
Source: G3 (Bethesda). 2022 Dec 1;13(2):jkac312. doi: 10.1093/g3journal/jkac312 (PMC9911072; doi:10.1093/g3journal/jkac312)
Supplement: jkac312_Supplementary_Data [file jkac312_supplementary_data.zip › Supplementary_Table_5_G3-2022-403750.xlsx]

## Sheet: Sheet1
12 hour post-inoculation		A			C
Registered Gene Name	Gene name	WT-0h-1_count	WT-0h-2_count	WT-0h-3_count	WT-12h-1_count	WT-12h-2_count	WT-12h-3_count	WT-0h-1_fpkm	WT-0h-2_fpkm	WT-0h-3_fpkm	WT-12h-1_fpkm	WT-12h-2_fpkm	WT-12h-3_fpkm	A_mean	C_mean	fold change	PValue	adjusted Pvalue
VM1G_02823	PKS9	126	175	229	167	341	101	0.81	1.34	1.42	6.08	12.42	4.67	1.19	7.72333	2.69826	1.21948e-13	1.08556e-12
VM1G_04351	NRPS18	620	128	150	54	153	93	9.66	2.36	2.24	4.74	13.44	10.35	4.75333	9.51	1.00051	0.0116174	0.0241709
VM1G_05435	NRPS24	165	124	126	451	558	612	2.87	2.55	2.09	44.18	54.66	75.98	2.50333	58.2733	4.54091	6.72023e-90	1.49915e-87
VM1G_06308	NRPS25	3107	2544	3541	2179	1242	643	29.66	28.74	32.33	117.29	66.85	43.87	30.2433	76.0033	1.32945	1.73423e-07	7.90501e-07
VM1G_05850	NRPS54	115	123	130	90	154	42	3.18	4.02	3.44	14.1	23.99	8.29	3.54667	15.46	2.124	1.49954e-10	9.66816e-10
VM1G_01528	NRPS4	3302	4139	4478	252	236	109	52.95	78.53	68.67	22.83	21.33	12.49	66.7167	18.8833	-1.82093	5.11389e-05	0.000167173
VM1G_03054	NRPS10	8379	6057	8187	616	529	439	43.97	37.61	41.09	18.23	15.65	16.46	40.89	16.78	-1.28501	7.4528e-07	3.14286e-06
VM1G_05645	NRPS51	2405	2141	3318	39	24	25	8.86	9.34	11.69	0.82	0.5	0.66	9.96333	0.66	-3.91609	2.60446e-35	9.91471e-34
VM1G_11144	NRPS47	15385	6698	8794	238	348	223	214.65	110.58	117.35	18.74	27.37	22.23	147.527	22.78	-2.69514	8.55871e-11	5.6588e-10
VM1G_06298	NRPS25a	29	32	38	98	176	193	0.43	0.56	0.54	13.04	14.75	20.5	0.51	16.0967	4.98012	3.01876e-89	6.47524e-87
12 hour post-inoculation		A			G
Registered Gene Name	Gene name	WT-0h-1_count	WT-0h-2_count	WT-0h-3_count	WT-72h-1_count	WT-72h-2_count	WT-72h-3_count	WT-0h-1_fpkm	WT-0h-2_fpkm	WT-0h-3_fpkm	WT-72h-1_fpkm	WT-72h-2_fpkm	WT-72h-3_fpkm	A_mean	G_mean	fold change	PValue	adjusted Pvalue
VM1G_02823	PKS9	126	175	229	362	483	270	0.81	1.34	1.42	43.48	42.45	33.23	1.19	39.72	5.06083	5.09604e-87	9.63325e-85
VM1G_04351	NRPS18	620	128	150	85	116	148	9.66	2.36	2.24	24.61	24.57	43.91	4.75333	31.03	2.70665	5.23327e-08	3.17383e-07
VM1G_05435	NRPS24	165	124	126	226	344	19	2.87	2.55	2.09	72.96	81.26	6.29	2.50333	53.5033	4.41771	2.02013e-11	1.80968e-10
VM1G_06308	NRPS25	3107	2544	3541	2143	2927	725	29.66	28.74	32.33	380.16	379.96	131.8	30.2433	297.307	3.29726	1.24949e-19	2.12756e-18
VM1G_05850	NRPS54	115	123	130	26	34	23	3.18	4.02	3.44	13.35	12.78	12.1	3.54667	12.7433	1.84521	8.76058e-21	1.60967e-19
VM1G_01528	NRPS4	3302	4139	4478	219	260	174	52.95	78.53	68.67	65.25	56.68	53.12	66.7167	58.35	-0.193315	0.0937286	0.161695
VM1G_03054	NRPS10	8379	6057	8187	89	130	119	43.97	37.61	41.09	8.68	9.28	11.89	40.89	9.95	-2.03898	1.29867e-20	2.37054e-19
VM1G_05645	NRPS51	2405	2141	3318	7	11	22	8.86	9.34	11.69	0.48	0.55	1.54	9.96333	0.856667	-3.53982	1.97813e-15	2.52426e-14
VM1G_11144	NRPS47	15385	6698	8794	98	113	224	214.65	110.58	117.35	25.41	21.44	59.51	147.527	35.4533	-2.05698	0.000591545	0.00181051
VM1G_06298	NRPS25a	29	32	38	60	89	52	0.43	0.56	0.54	12.12	25.19	14.36	0.51	17.2233	5.07772	3.78896e-62	3.70686e-60
